# Supplementary material for: Inhibition of DPP-4 reduces acute mortality after myocardial infarction with restoration of autophagic response in type 2 diabetic rats
Source: Cardiovasc Diabetol. 2015 Aug 11;14:103. doi: 10.1186/s12933-015-0264-6 (PMC4531441; doi:10.1186/s12933-015-0264-6)
Supplement: Additional file 1: — Table S1. Antibodies. Description of data: a list of antibodies used in this study. [file 12933_2015_264_MOESM1_ESM.xlsx]

## Sheet: Sheet1
Supplemental Table 1. Antibodies
Antibodies	Source	Cat. No.
Rabbit polyclonal anti-phospho-Ser157 VASP	Cell Signaling	#3111
Rabbit monoclonal anti-LC3A/B	Cell Signaling	#12741
Guinea pig anti-polyclonal p62	Progen	GP62-C
Rabbit monoclonal anti-phospho-Thr172 AMPKa	Cell Signaling	#2535
Rabbit polyclonal anti-AMPKa	Cell Signaling	#2532
Rabbit polyclonal anti-phospho-Ser79 acetyl-CoA carboxylase	Cell Signaling	#3661
Rabbit polyclonal anti-acetyl-CoA carboxylase	Cell Signaling	#3676
Rabbit polyclonal anti-phospho-Ser317-ULK1	Cell Signaling	#12753
Rabbit polyclonal anti-phospho-Ser473-Akt	Cell Signaling	#9271
Rabbit polyclonal anti-Akt	Cell Signaling	#9272
Rabbit polyclonal anti-phospho-Ser2448-mTOR	Cell Signaling	#2971
Rabbit polyclonal anti-mTOR	Cell Signaling	#2972
Rabbit polyclonal anti-phospho-Ser235/236-S6	Cell Signaling	#2211
Rabbit polyclonal anti-S6	Cell Signaling	#2217
Mouse monoclonal anti-vinculin	Sigma Aldrich	V9131
Mouse monoclonal anti-Beclin-1 antibody	Millipore	MABC139
Rabbit anti-Beclin-1 antibody	Cell Signaling	#3495
Rabbit anti-Bcl-2 antibody	Cell Signaling	#2876
